# Supplementary material for: Myostatin Knockout Regulates Bile Acid Metabolism by Promoting Bile Acid Synthesis in Cattle
Source: Animals (Basel). 2022 Jan 15;12(2):205. doi: 10.3390/ani12020205 (PMC8772948; doi:10.3390/ani12020205)
Supplement: Supplementary file 1 [file animals-12-00205-s001.zip]

Archive with 1 entries (1 files):
- animals-1498271-supplementary.pdf
